# Supplementary material for: Distribution of β-Lactamase Genes in Clinical Isolates from California Central Valley Hospital Deviates from the United States Nationwide Trends
Source: Antibiotics (Basel). 2021 Apr 27;10(5):498. doi: 10.3390/antibiotics10050498 (PMC8146836; doi:10.3390/antibiotics10050498)
Supplement: Supplementary file 1 [file antibiotics-10-00498-s001.zip]

Archive with 1 entries (1 files):
- antibiotics-1165395-supplementary.pdf
